# Supplementary material for: Machine learning applied to simulations of collisions between rotating, differentiated planets
Source: Comput Astrophys Cosmol. 2020 Dec 2;7(1):2. doi: 10.1186/s40668-020-00034-6 (PMC7716936; doi:10.1186/s40668-020-00034-6)
Supplement: Supplementary file 1 — Supplementary information (ZIP 48.3 MB) [file 40668_2020_34_MOESM1_ESM.zip]

Archive with 94 entries (94 files):
- residuals_debris_iron_fraction_gp_11884.pdf
- residuals_debris_iron_fraction_mlp_11884.pdf
- residuals_debris_iron_fraction_pce_11884.pdf
- residuals_debris_iron_fraction_xgb_11884.pdf
- residuals_debris_mass_gp_11884.pdf
- residuals_debris_mass_mlp_11884.pdf
- residuals_debris_mass_norm_gp_11884.pdf
- residuals_debris_mass_norm_mlp_11884.pdf
- residuals_debris_mass_norm_pce_11884.pdf
- residuals_debris_mass_norm_xgb_11884.pdf
- residuals_debris_mass_pce_11884.pdf
- residuals_debris_mass_xgb_11884.pdf
- residuals_debris_mean_altitude_gp_11884.pdf
- residuals_debris_mean_altitude_mlp_11884.pdf
- residuals_debris_mean_altitude_pce_11884.pdf
- residuals_debris_mean_altitude_xgb_11884.pdf
- residuals_debris_mean_azimuth_gp_11884.pdf
- residuals_debris_mean_azimuth_mlp_11884.pdf
- residuals_debris_mean_azimuth_pce_11884.pdf
- residuals_debris_mean_azimuth_xgb_11884.pdf
- residuals_debris_mixing_impurity_gp_11884.pdf
- residuals_debris_mixing_impurity_mlp_11884.pdf
- residuals_debris_mixing_impurity_pce_11884.pdf
- residuals_debris_mixing_impurity_xgb_11884.pdf
- residuals_debris_stddev_altitude_gp_11884.pdf
- residuals_debris_stddev_altitude_mlp_11884.pdf
- residuals_debris_stddev_altitude_pce_11884.pdf
- residuals_debris_stddev_altitude_xgb_11884.pdf
- residuals_debris_stddev_azimuth_gp_11884.pdf
- residuals_debris_stddev_azimuth_mlp_11884.pdf
- residuals_debris_stddev_azimuth_pce_11884.pdf
- residuals_debris_stddev_azimuth_xgb_11884.pdf
- residuals_lr_angular_momentum_gp_11884.pdf
- residuals_lr_angular_momentum_mlp_11884.pdf
- residuals_lr_angular_momentum_pce_11884.pdf
- residuals_lr_angular_momentum_xgb_11884.pdf
- residuals_lr_core_fraction_gp_11884.pdf
- residuals_lr_core_fraction_mlp_11884.pdf
- residuals_lr_core_fraction_pce_11884.pdf
- residuals_lr_core_fraction_xgb_11884.pdf
- residuals_lr_expanded_gp_11884.pdf
- residuals_lr_expanded_mlp_11884.pdf
- residuals_lr_expanded_xgb_11884.pdf
- residuals_lr_mass_gp_11884.pdf
- residuals_lr_mass_mlp_11884.pdf
- residuals_lr_mass_norm_gp_11884.pdf
- residuals_lr_mass_norm_mlp_11884.pdf
- residuals_lr_mass_norm_pce_11884.pdf
- residuals_lr_mass_norm_xgb_11884.pdf
- residuals_lr_mass_pce_11884.pdf
- residuals_lr_mass_xgb_11884.pdf
- residuals_lr_mixing_impurity_gp_11884.pdf
- residuals_lr_mixing_impurity_mlp_11884.pdf
- residuals_lr_mixing_impurity_pce_11884.pdf
- residuals_lr_mixing_impurity_xgb_11884.pdf
- residuals_lr_omega_gp_11884.pdf
- residuals_lr_omega_mlp_11884.pdf
- residuals_lr_omega_pce_11884.pdf
- residuals_lr_omega_xgb_11884.pdf
- residuals_lr_theta_gp_11884.pdf
- residuals_lr_theta_mlp_11884.pdf
- residuals_lr_theta_pce_11884.pdf
- residuals_lr_theta_xgb_11884.pdf
- residuals_slr_angular_momentum_gp_11884.pdf
- residuals_slr_angular_momentum_mlp_11884.pdf
- residuals_slr_angular_momentum_pce_11884.pdf
- residuals_slr_angular_momentum_xgb_11884.pdf
- residuals_slr_core_fraction_gp_11884.pdf
- residuals_slr_core_fraction_mlp_11884.pdf
- residuals_slr_core_fraction_pce_11884.pdf
- residuals_slr_core_fraction_xgb_11884.pdf
- residuals_slr_expanded_gp_11884.pdf
- residuals_slr_expanded_mlp_11884.pdf
- residuals_slr_expanded_xgb_11884.pdf
- residuals_slr_mass_gp_11884.pdf
- residuals_slr_mass_mlp_11884.pdf
- residuals_slr_mass_norm_gp_11884.pdf
- residuals_slr_mass_norm_mlp_11884.pdf
- residuals_slr_mass_norm_pce_11884.pdf
- residuals_slr_mass_norm_xgb_11884.pdf
- residuals_slr_mass_pce_11884.pdf
- residuals_slr_mass_xgb_11884.pdf
- residuals_slr_mixing_impurity_gp_11884.pdf
- residuals_slr_mixing_impurity_mlp_11884.pdf
- residuals_slr_mixing_impurity_pce_11884.pdf
- residuals_slr_mixing_impurity_xgb_11884.pdf
- residuals_slr_omega_gp_11884.pdf
- residuals_slr_omega_mlp_11884.pdf
- residuals_slr_omega_pce_11884.pdf
- residuals_slr_omega_xgb_11884.pdf
- residuals_slr_theta_gp_11884.pdf
- residuals_slr_theta_mlp_11884.pdf
- residuals_slr_theta_pce_11884.pdf
- residuals_slr_theta_xgb_11884.pdf
